# Supplementary material for: A Nutritionally Complete Oral Nutritional Supplement Powder Improved Nutritional Outcomes in Free-Living Adults at Risk of Malnutrition: A Randomized Controlled Trial
Source: Int J Environ Res Public Health. 2022 Sep 9;19(18):11354. doi: 10.3390/ijerph191811354 (PMC9517313; doi:10.3390/ijerph191811354)
Supplement: Supplementary file 1 [file ijerph-19-11354-s001.zip]

Archive with 1 entries (1 files):
- ijerph-1870354-supplementary.pdf
